# Supplementary material for: Lipophilic Extracts of Portulaca oleracea L.: Analysis of Bioactive Fatty Acids Targeting Microbial and Cancer Pathways
Source: Pharmaceuticals (Basel). 2025 Apr 17;18(4):587. doi: 10.3390/ph18040587 (PMC12030143; doi:10.3390/ph18040587)
Supplement: Supplementary file 1 [file pharmaceuticals-18-00587-s001.zip]

Archive with 1 entries (1 files):
- pharmaceuticals-3582089-supplementary.pdf
